# Supplementary material for: Evaluation of a Commercial Device Based on Reflection Spectroscopy as an Alternative to Resonance Raman Spectroscopy in Measuring Skin Carotenoid Levels: Randomized Controlled Trial
Source: Sensors (Basel). 2023 Sep 4;23(17):7654. doi: 10.3390/s23177654 (PMC10490775; doi:10.3390/s23177654)
Supplement: Supplementary file 1 [file sensors-23-07654-s001.zip]

Archive with 1 entries (1 files):
- sensors-2578045-supplementary.pdf
